# Supplementary material for: Zinc Oxide Nanoparticles—Solution-Based Synthesis and Characterizations
Source: Nanomaterials (Basel). 2023 Jun 2;13(11):1795. doi: 10.3390/nano13111795 (PMC10255554; doi:10.3390/nano13111795)
Supplement: Supplementary file 1 [file nanomaterials-13-01795-s001.zip]

Archive with 1 entries (1 files):
- nanomaterials-2410267-supplementary.pdf
